# Supplementary material for: Excited-State Aromaticity Reversals in Naphthalene and Anthracene
Source: J Phys Chem A. 2023 Apr 3;127(14):3148–62. doi: 10.1021/acs.jpca.3c00485 (PMC10108368; doi:10.1021/acs.jpca.3c00485)
Supplement: Supplementary file 2 — jp3c00485_si_002.zip [file jp3c00485_si_002.zip]

Archive with 12 entries (12 files):
- naphthalene-isotropic-shielding-s0.cube
- naphthalene-isotropic-shielding-s1.cube
- naphthalene-isotropic-shielding-s2.cube
- naphthalene-isotropic-shielding-t1.cube
- naphthalene-isotropic-shielding-t2.cube
- naphthalene-isotropic-shielding-t3.cube
- ESARs-in-Naphthalene-and-Anthracene-Fig-6.svg
- ESARs-in-Naphthalene-and-Anthracene-Fig-7.svg
- ESARs-in-Naphthalene-and-Anthracene-Fig-5.svg
- ESARs-in-Naphthalene-and-Anthracene-Fig-4.svg
- ESARs-in-Naphthalene-and-Anthracene-Fig-3.svg
- ESARs-in-Naphthalene-and-Anthracene-Fig-2.svg
